# Supplementary material for: Solvent- and Light-Sensitive AIEE-Active Azo Dye: From Spherical to 1D and 2D Assemblies
Source: Int J Mol Sci. 2022 Jan 16;23(2):965. doi: 10.3390/ijms23020965 (PMC8778914; doi:10.3390/ijms23020965)
Supplement: Supplementary file 1 [file ijms-23-00965-s001.zip]

Archive with 1 entries (1 files):
- ijms-1542467-supplementary.pdf
